# Supplementary material for: Practical Osmotic Agent for High-Degree Pharmaceutical Pre-Concentration by Organic Solvent Forward Osmosis
Source: Membranes (Basel). 2024 Aug 29;14(9):187. doi: 10.3390/membranes14090187 (PMC11433671; doi:10.3390/membranes14090187)
Supplement: Supplementary file 1 [file membranes-14-00187-s001.zip]

Archive with 1 entries (1 files):
- membranes-3127486-supplementary.pdf
